# Supplementary material for: Plants respond to leaf vibrations caused by insect herbivore chewing
Source: Oecologia. 2014 Jul 2;175(4):1257–66. doi: 10.1007/s00442-014-2995-6 (PMC4102826; doi:10.1007/s00442-014-2995-6)
Supplement: Supplementary file 2 — Supplementary material 2 (XLS 163 kb) [file 442_2014_2995_MOESM2_ESM.xls]

## Sheet: Experiment #1
REPLICATE	VIBRATION TREATMENT (1=CHEWING, 2=SILENT CONTROL)	INTERVAL (1=24H, 2=48 H)	TISSUE (1=PLAYBACK LEAF, 2=SAME-AGE SYSTEMIC LEAF, 3=ROSETTE CENTER)	TOTAL_ALIPHATICS (all defense chemistry values reported in μmol /g)	TOTAL_INDOLYL	TOTAL_GS	A_3MSOP	A_4MSOB	A_6MSOH	A_4MTB	A_8MSOO	I_I3M	I_4MOI3M	I_1MOI3M
1	1	1	1	15.1243	5.53111	20.6555	1.4728	10.987	0.178061	0.78901	1.69744	4.85474	0.5355	0.140874
2	1	1	1	16.4127	3.82029	20.233	1.63928	12.5201	0.202985	0.143307	1.907	3.19473	0.545017	0.0805425
3	1	1	1	7.92401	4.12746	12.0515	0.653992	5.42958	1.05564	0.149826	0.634972	3.58434	0.449961	0.0931507
4	1	1	1	21.372	5.1649	26.5369	2.46626	16.9802	0.149177	0.196678	1.57972	4.56009	0.494894	0.10991
5	1	1	1	14.7594	4.36672	19.1261	1.50542	11.5843	0.235779	0.150342	1.28362	3.76716	0.599561	0
6	1	1	1	13.5309	3.44033	16.9712	1.64061	10.6443	0.270493	0.0948331	0.880663	3.0312	0.357124	0.0520054
7	1	1	1	8.52119	4.64739	13.1686	1.00455	6.47302	0.105057	0.0840131	0.854555	4.06357	0.563377	0.0204369
8	1	1	1	5.44753	3.30383	8.75136	0.706254	3.77794	0.335512	0	0.627819	2.87889	0.424935	0
9	1	1	1	2.48077	3.01489	5.49565	0.289193	1.61666	0.32196	0.0359778	0.216973	2.63824	0.364062	0.0125914
10	1	1	1	9.06484	3.09389	12.1587	1.07796	6.72018	0.484759	0	0.781951	2.61317	0.480717	0
11	1	1	1	19.1025	5.44767	24.5501	2.11749	15.3927	0.291067	0.144933	1.15629	5.10344	0.285874	0.058356
12	1	1	1	10.2354	12.5405	22.7759	0.95082	6.54593	1.58889	0	1.14972	11.0423	1.39177	0.106432
13	1	1	1	4.6819	2.62075	7.30266	0.574992	3.28599	0.173228	0.115505	0.532187	2.10893	0.492243	0.0195813
14	1	1	1	9.32339	4.16786	13.4912	1.41534	7.19315	0.0893321	0.0268387	0.598727	3.82835	0.289771	0.0497375
15	1	1	1	8.49593	13.4967	21.9926	1.20096	4.94715	1.78551	0	0.562307	11.9276	1.41957	0.149509
16	1	1	1	1.8185	0.554815	2.37332	0.196163	1.32545	0.0651664	0.0642535	0.167473	0.495746	0.0425313	0.016538
17	1	1	1	2.76583	2.55005	5.31588	0.311207	1.91481	0.12377	0.140022	0.276015	1.97961	0.556538	0.0138995
18	1	1	1	10.455	4.52966	14.9847	1.38474	7.74396	0.176346	0.612987	0.536983	3.99365	0.49851	0.0374965
19	1	1	1	6.76599	4.79396	11.5599	0.634525	5.062	0.110757	0.325218	0.633492	3.89509	0.863232	0.0356434
20	1	1	1	15.7578	4.91826	20.6761	2.0069	12.346	0.277074	0.423274	0.704497	4.3799	0.510686	0.0276729
21	1	1	1	6.34718	3.70078	10.048	0.757907	4.81412	0.263215	0.0590208	0.45292	3.21989	0.441319	0.0395634
22	1	1	1	7.16244	4.18505	11.3475	0.610344	4.91098	0.823208	0.13368	0.684224	3.55338	0.599247	0.0324218
1	1	2	1	9.35705	3.83664	13.1937	1.9	6.6259	0.349892	0	0.481262	3.2269	0.526194	0.0835391
2	1	2	1	9.93565	4.1465	14.0822	1.11328	7.33036	0.352082	0.389651	0.750274	3.53911	0.511978	0.0954171
3	1	2	1	27.2329	5.20213	32.4351	2.95751	21.6586	0.177628	0.500731	1.93843	4.71661	0.331561	0.153957
4	1	2	1	31.0594	7.14827	38.2077	3.40797	22.3723	0.330942	0.609856	4.33833	5.89306	0.487554	0.767651
5	1	2	1	8.34507	5.43085	13.7759	1.16464	6.54154	0.140724	0.0465743	0.451592	4.90345	0.499726	0.0276684
6	1	2	1	11.6206	3.55806	15.1787	1.73356	9.30332	0.121725	0.081277	0.380717	3.33142	0.226636	0
7	1	2	1	4.79084	3.34	8.13084	0.749218	3.43834	0.144106	0.0502553	0.408915	2.8034	0.460643	0.0759651
8	1	2	1	2.62285	2.80938	5.43223	0.29211	1.54755	0.487189	0	0.296001	2.34411	0.452339	0.0129322
9	1	2	1	11.516	3.17381	14.6898	1.37291	8.65386	0.229577	0.188534	1.07113	2.81418	0.359628	0
10	1	2	1	6.37108	3.66296	10.034	0.805175	4.9381	0.0942065	0.0130906	0.520505	3.30226	0.33126	0.0294456
11	1	2	1	16.7423	6.24113	22.9834	1.71421	13.8731	0.174799	0.0618898	0.918303	5.83853	0.318991	0.0836128
12	1	2	1	10.4295	4.02395	14.4535	1.25505	7.69001	0.37681	0.213345	0.894283	3.475	0.514866	0.0340823
13	1	2	1	8.05272	4.58171	12.6344	1.07803	5.95449	0.135271	0.244695	0.640228	3.93133	0.58017	0.0702068
14	1	2	1	22.3015	6.58686	28.8884	3.0293	18.1243	0.229426	0.184525	0.733958	6.08074	0.353129	0.15299
15	1	2	1	1.70097	1.36443	3.0654	0.242237	1.26894	0.0608103	0.0259867	0.102996	1.25781	0.0996726	0.00694332
16	1	2	1	4.47025	3.17713	7.64738	0.679193	3.24833	0.240732	0.0401579	0.261839	2.7918	0.361036	0.024299
17	1	2	1	7.6465	4.6833	12.3298	0.984011	5.83006	0.248318	0.151141	0.432965	4.10677	0.536724	0.0398034
18	1	2	1	5.40106	3.11535	8.5164	0.626067	3.91186	0.0652743	0.187326	0.610532	2.68738	0.359652	0.0683164
19	1	2	1	5.43874	3.60325	9.04199	0.762638	3.83695	0.311866	0.113601	0.413689	3.11204	0.458808	0.0323994
20	1	2	1	13.3827	8.53885	21.9215	9.90124	1.73454	1.52194	0	0.224979	6.21875	1.8049	0.515187
21	1	2	1	6.34964	4.17151	10.5212	1.02848	4.82249	0.196196	0	0.302476	3.57699	0.569981	0.0245367
22	1	2	1	0.829172	2.80192	3.63109	0.0538499	0.3876	0.230218	0	0.157504	2.25039	0.551528	0
1	1	1	2	13.8827	3.77333	17.6561	1.55716	11.0035	0.0939428	0.0305184	1.19759	3.14662	0.581892	0.0448173
2	1	1	2	19.4159	4.66979	24.0857	2.17782	15.2642	0.109855	0.118281	1.74575	4.05123	0.501551	0.117009
3	1	1	2	3.85732	4.67164	8.52896	0.419803	2.79732	0.18388	0	0.45632	4.10619	0.527628	0.0378228
4	1	1	2	14.9606	5.45737	20.4179	1.48846	10.9383	0.436318	0.371571	1.72596	4.60176	0.679987	0.175629
5	1	1	2	15.6248	4.59783	20.2226	1.67803	11.3833	0.136131	0.644708	1.78259	3.96708	0.588924	0.0418241
6	1	1	2	7.93528	4.32653	12.2618	1.04967	6.00331	0.178125	0	0.704169	3.84382	0.389292	0.09341
7	1	1	2	13.3032	4.13146	17.4347	1.63744	10.3661	0.274581	0.268906	0.75614	3.64691	0.484547	0
8	1	1	2	8.35875	9.52482	17.8836	0.82799	2.68865	2.9795	0.0995271	1.76309	7.97293	1.37508	0.176805
9	1	1	2	17.7833	8.37927	26.1626	1.59216	13.3818	0.324403	0.610861	1.87413	7.37765	0.857334	0.144289
10	1	1	2	13.2728	3.77159	17.0444	1.39233	9.36104	0.0827594	0.842001	1.59465	3.20773	0.48356	0.0803048
11	1	1	2	7.76827	3.95243	11.7207	0.980563	5.90571	0.127945	0.10606	0.647994	3.55971	0.332738	0.0599832
12	1	1	2	14.1844	12.4837	26.6681	1.19749	8.0858	3.64254	0	1.2586	11.156	0.989033	0.338702
13	1	1	2	12.9197	3.61914	16.5389	1.4051	9.86681	0.306971	0.188507	1.15233	3.08795	0.531191	0
14	1	1	2	22.0683	6.4167	28.485	2.50015	17.4108	0.133704	0.356102	1.66757	5.98066	0.311886	0.124159
15	1	1	2	13.6155	5.41955	19.035	1.682	10.3753	0.136611	0.41708	1.00449	4.92182	0.42624	0.0714927
16	1	1	2	18.2084	7.19041	25.3988	2.167	13.2273	0.180441	0.838436	1.79519	6.73692	0.372954	0.0805354
17	1	1	2	9.63526	4.30984	13.9451	1.19185	6.72369	0.268612	0.588157	0.862955	3.77051	0.465373	0.0739551
18	1	1	2	6.35597	2.7657	9.12168	0.769622	5.00929	0.183141	0	0.279746	2.3374	0.428303	0
19	1	1	2	10.2125	3.95789	14.1704	1.13159	7.15969	0.15433	1.02437	0.742492	3.29009	0.64273	0.0250636
20	1	1	2	17.4034	6.28016	23.6836	1.85369	12.4517	0.239452	0.143801	2.71474	5.49732	0.709621	0.0732212
21	1	1	2	8.4776	3.89584	12.3734	1.09171	6.19273	0.284994	0.306272	0.601904	3.22787	0.604307	0.0636689
22	1	1	2	12.3584	3.6738	16.0322	1.09555	9.49847	0.382581	0.287243	1.09454	3.16457	0.509226	0
1	1	2	2	9.9292	4.42679	14.356	1.22444	7.12189	0.241791	0.355056	0.986023	3.75408	0.54727	0.125444
2	1	2	2	24.8092	3.35734	28.1666	2.89106	18.6174	0.199024	1.00025	2.10156	3.03801	0.12973	0.189598
3	1	2	2	17.0377	5.85271	22.8904	2.09707	13.5117	0.251916	0.0736429	1.1034	5.284	0.420822	0.147887
4	1	2	2	14.5149	5.77253	20.2875	1.59911	10.7498	0.05249	0.566975	1.5466	5.09596	0.557483	0.11909
5	1	2	2	20.7218	6.64438	27.3662	2.68407	15.8922	0.698809	0.165217	1.28157	5.99889	0.489064	0.156426
6	1	2	2	14.8931	4.33516	19.2282	1.90698	11.6245	0.460385	0	0.901217	3.96012	0.306788	0.0682581
7	1	2	2	9.91032	3.29649	13.2068	1.3964	7.70935	0.254037	0	0.550535	2.91859	0.377898	0
8	1	2	2	2.11713	2.46381	4.58094	0.301099	1.42743	0.0923055	0	0.296288	2.0407	0.409715	0.0133932
9	1	2	2	13.1922	5.63252	18.8247	1.27402	10.2577	0.100961	0.172661	1.38686	5.19644	0.410744	0.0253341
10	1	2	2	11.4116	5.04071	16.4523	1.38055	8.95869	0.212355	0.146974	0.71304	4.69359	0.27678	0.0703407
11	1	2	2	10.5827	15.3565	25.9392	0.7312	6.79435	2.16895	0	0.8882	14.0683	1.09792	0.190261
12	1	2	2	4.09782	1.91634	6.01415	0.395826	3.05638	0.225689	0.0838236	0.336101	1.77161	0.144727	0
13	1	2	2	10.3198	3.48673	13.8065	1.30049	7.95771	0.119392	0.125776	0.816397	3.0585	0.365206	0.063027
14	1	2	2	13.82	6.10392	19.9239	1.60217	10.3991	0.309918	0.354792	1.154	5.69435	0.290463	0.119109
15	1	2	2	9.06672	10.2314	19.2981	0.950032	5.14714	1.47977	0.16195	1.32783	8.94812	1.19124	0.0920351
16	1	2	2	9.25792	3.4457	12.7036	1.50204	7.22192	0.135465	0.0942678	0.304239	3.1142	0.299325	0.0321789
17	1	2	2	8.3043	3.67919	11.9835	0.788803	6.47527	0.367044	0.217319	0.455865	3.10673	0.572456	0
18	1	2	2	10.2077	4.85846	15.0662	1.22719	7.82468	0.102428	0.427672	0.625744	4.17119	0.629233	0.0580393
19	1	2	2	7.97766	5.06825	13.0459	1.06134	5.95629	0.154458	0.203885	0.601685	4.36897	0.639019	0.06026
20	1	2	2	2.39061	2.23541	4.62602	0.289234	1.71476	0.219811	0.0395538	0.127254	1.89922	0.336184	0
21	1	2	2	8.0892	4.75829	12.8475	1.13393	6.25847	0.124352	0.0751077	0.497338	4.13696	0.537696	0.0836312
22	1	2	2	33.0118	3.33307	36.3449	0.45926	1.72816	2.57608	0	28.2483	0	2.61265	0.720419
1	1	1	3	60.4814	10.7129	71.1943	5.90555	44.036	0.341393	0.812758	9.38571	8.48723	0.508539	1.71714
2	1	1	3	26.6312	7.00853	33.6397	2.13363	17.0534	0.510822	0.568919	6.3644	5.51399	0.379263	1.11527
3	1	1	3	38.0388	10.9304	48.9692	3.50062	26.6449	0.229612	1.13185	6.5318	8.66998	0.450516	1.80989
4	1	1	3	37.7379	9.25892	46.9968	3.32966	28.2679	0.27125	0.800849	5.06819	7.75142	0.327866	1.17963
5	1	1	3	29.0577	7.13141	36.1891	2.7123	20.1493	0.39204	0.495139	5.30892	5.45382	0.37649	1.3011
6	1	1	3	43.0925	8.72158	51.8141	4.53446	30.6928	0.169566	0.546448	7.14926	7.56265	0.245983	0.912954
7	1	1	3	34.8219	21.8942	56.7161	3.41025	20.6336	4.89236	0.266043	5.61963	18.4536	1.23276	2.20779
8	1	1	3	38.7285	9.1618	47.8903	3.2913	25.0768	0.686751	1.02799	8.64565	7.2518	0.40153	1.50846
9	1	1	3	53.8923	8.32077	62.213	5.55703	40.9574	0.638377	0.680914	6.05857	7.04168	0.376149	0.902942
10	1	1	3	38.7679	6.31145	45.0793	3.8621	24.9846	0.553224	1.00547	8.36255	5.50701	0.302533	0.501907
11	1	1	3	51.6356	11.2795	62.9151	4.8774	36.989	0.506439	1.27072	7.99203	9.09492	0.305995	1.87861
12	1	1	3	46.2869	7.03328	53.3202	5.16901	33.3185	0.477025	0.970471	6.35183	5.70829	0.187871	1.13712
13	1	1	3	34.9553	7.46118	42.4165	3.38498	21.9707	0.622146	0.963338	8.01416	5.89113	0.440615	1.12944
14	1	1	3	47.5288	25.2732	72.8019	5.94166	29.048	5.4877	1.294	5.75746	21.554	2.11564	1.60355
15	1	1	3	32.1561	5.51814	37.6743	3.00028	25.0651	0.534245	0.120805	3.43566	4.57732	0.316891	0.62393
16	1	1	3	19.8713	4.43696	24.3083	1.97936	13.4696	0.416086	0.229034	3.77722	3.59676	0.177164	0.663037
17	1	1	3	31.5835	8.13425	39.7177	2.84151	21.7103	0.479816	0.636475	5.91538	6.97568	0.443619	0.714954
18	1	1	3	23.9004	4.65447	28.5549	1.99271	15.6972	0.386466	1.36216	4.46187	3.88367	0.283347	0.487448
19	1	1	3	38.5431	7.60065	46.1437	3.72834	26.5595	0.514823	1.68728	6.05313	6.25244	0.524864	0.823339
20	1	1	3	43.1851	8.7991	51.9842	4.47853	30.2482	0.39861	0.923961	7.13572	7.51781	0.419969	0.861325
21	1	1	3	26.9867	7.95204	34.9388	2.76002	18.5403	0.555636	0.769817	4.36097	6.94323	0.291553	0.717257
22	1	1	3	40.4323	10.1418	50.574	3.95787	27.7874	0.535168	0.9005	7.25128	9.05203	0.493363	0.596365
1	1	2	3	36.8083	8.3437	45.152	3.93785	26.9006	0.23542	0.985037	4.7494	7.0658	0.384904	0.892995
2	1	2	3	35.6878	5.95437	41.6422	3.62078	26.7582	0.157465	0.532987	4.61842	5.07405	0.321712	0.558614
3	1	2	3	46.1081	9.01487	55.1229	5.14255	32.0063	0.596443	0.321977	8.04082	6.88594	0.300911	1.82801
5	1	2	3	34.3915	6.51414	40.9056	3.91326	23.4954	0.421994	0.517468	6.04332	5.12761	0.175821	1.21071
6	1	2	3	45.2805	15.7868	61.0673	5.10384	33.1071	0.370143	0.692579	6.0069	13.309	0.228422	2.24937
7	1	2	3	21.6425	3.36305	25.0055	2.34294	14.3591	0.416197	0.483541	4.04069	2.61669	0.122056	0.624305
8	1	2	3	36.5699	4.91692	41.4868	3.47313	24.1337	0.649235	0.431231	7.88261	4.26365	0.285176	0.368087
9	1	2	3	60.2465	9.71978	69.9663	6.26463	44.3306	0.456473	0.809412	8.3854	8.78814	0.281056	0.650588
10	1	2	3	70.0246	10.1	80.1246	7.93703	53.4551	0.529304	0.332646	7.77054	8.17061	0.162431	1.76694
11	1	2	3	45.5648	8.55038	54.1152	4.49189	32.0974	0.234921	1.6018	7.13882	6.78268	0.254951	1.51274
12	1	2	3	45.4817	9.6521	55.1338	5.06568	31.0878	0.654425	0.903022	7.77079	7.94449	0.472835	1.23477
13	1	2	3	48.6321	10.0598	58.6919	5.57872	34.3867	0.533015	2.06523	6.06842	8.9798	0.373842	0.706165
14	1	2	3	11.3825	2.1254	13.5079	1.18494	8.34475	0.166924	0.240698	1.44517	1.81642	0.0861262	0.222847
15	1	2	3	73.5996	9.58994	83.1895	8.60402	55.5345	0.574458	2.55607	6.3305	8.67397	0.387025	0.528945
16	1	2	3	54.7589	5.41735	60.1763	6.29675	41.8738	0.552717	0.568545	5.39962	4.52745	0.178944	0.710957
17	1	2	3	47.9366	9.78596	57.7225	4.7882	32.7918	0.703964	2.19857	7.45406	8.31306	0.406226	1.06667
18	1	2	3	30.4973	6.30913	36.8064	3.10117	21.7658	0.535046	0.872483	4.22276	5.14503	0.358489	0.805609
19	1	2	3	30.7801	7.43522	38.2154	2.37461	23.1331	0.209637	1.49496	3.56785	6.60896	0.381799	0.444462
20	1	2	3	34.7332	23.9308	58.664	3.38293	23.1124	3.29433	0.441996	4.50161	21.1583	1.5624	1.21009
21	1	2	3	35.7662	8.21278	43.979	3.52988	24.0204	0.689482	0.240173	7.28627	7.1504	0.261384	0.800995
22	1	2	3	31.5979	6.36883	37.9667	3.04837	21.1202	0.843725	0.209671	6.3759	5.3995	0.571563	0.397765
1	2	1	1	5.53853	10.7256	16.2641	0.285329	3.24284	2.01036	0	0	8.42087	2.12344	0.181254
2	2	1	1	1.78179	2.99458	4.77637	0.195889	1.15639	0.144565	0	0.284942	2.52318	0.438266	0.0331361
3	2	1	1	12.7708	16.8593	29.6301	0.923672	6.75516	3.47941	0	1.61258	14.7028	1.78406	0.37236
4	2	1	1	19.1771	5.59199	24.7691	1.76319	13.2291	1.14637	0.979039	2.0594	4.82875	0.637737	0.1255
5	2	1	1	5.77869	4.11554	9.89423	0.674328	4.37691	0.186893	0	0.540554	3.67695	0.418667	0.0199263
6	2	1	1	5.14599	2.84188	7.98787	0.583217	3.88448	0.104783	0.136312	0.437198	2.52442	0.285947	0.0315105
7	2	1	1	3.90836	3.31314	7.22149	0.379617	2.85185	0.196984	0.166069	0.313838	2.59984	0.686607	0.0266918
8	2	1	1	6.70993	4.66653	11.3765	0.993952	4.9949	0.33389	0	0.387187	4.09196	0.533892	0.0406754
9	2	1	1	13.3259	4.15041	17.4764	1.41505	10.2148	0.171243	0.354494	1.17041	3.67849	0.471929	0
10	2	1	1	13.3456	4.21142	17.557	1.56359	9.83541	0.193315	0.359256	1.39403	3.76289	0.414802	0.0337205
11	2	1	1	4.77578	4.69472	9.4705	0.554486	3.5238	0.21085	0	0.486645	4.08883	0.590922	0.0149692
12	2	1	1	9.13429	4.4602	13.5945	1.12842	6.81045	0.0975738	0.259561	0.838288	4.07236	0.335464	0.0523751
13	2	1	1	6.2423	3.42358	9.66588	0.754337	4.65082	0.113652	0.0797686	0.643714	2.8246	0.576511	0.0224654
14	2	1	1	10.2662	3.22341	13.4896	1.18466	7.69175	0.0786788	0.244141	1.06694	2.91711	0.263341	0.042966
15	2	1	1	9.28647	4.86291	14.1494	0.890551	6.82689	0.0914091	0.215002	1.26261	4.14493	0.567012	0.15097
16	2	1	1	6.5733	4.37481	10.9481	0.789509	4.88785	0.130045	0.0962379	0.669657	3.78998	0.508975	0.0758509
17	2	1	1	6.52137	2.83585	9.35721	0.825106	4.60131	0.165545	0.472972	0.456437	2.4153	0.392514	0.028037
18	2	1	1	3.98144	2.06492	6.04635	0.396494	2.99285	0.171341	0.121962	0.298791	1.85291	0.18793	0.024073
19	2	1	1	10.8531	3.6373	14.4904	1.43851	8.75991	0.250425	0.10036	0.303946	3.28469	0.352605	0
20	2	1	1	10.4424	4.03126	14.4737	1.19835	7.91081	0.413454	0.421728	0.498075	3.50015	0.487099	0.0440156
21	2	1	1	4.24665	2.86321	7.10986	0.481831	3.33353	0.180289	0.0292679	0.221739	2.36502	0.498187	0
22	2	1	1	3.56251	2.05626	5.61877	0.363083	2.59311	0.133652	0.0995976	0.373069	1.49579	0.545718	0.0147507
1	2	2	1	2.76224	2.36574	5.12798	0.235683	1.95225	0.103596	0.0563003	0.414417	1.81322	0.462295	0.090226
2	2	2	1	9.50012	4.41781	13.9179	1.12257	6.7088	0.376407	0.0926849	1.19965	3.84088	0.500329	0.0766043
3	2	2	1	18.2584	4.35594	22.6143	2.20753	14.0123	0.124668	0.62575	1.28807	3.63383	0.688694	0.0334226
4	2	2	1	10.6104	3.40879	14.0192	1.10743	7.83636	0.11955	0.176252	1.37081	2.77463	0.519418	0.114743
5	2	2	1	7.15676	3.37018	10.5269	0.915545	5.2515	0.122696	0.169323	0.697688	2.94335	0.381833	0.0450031
6	2	2	1	8.07781	4.59209	12.6699	0.994245	6.0181	0.141796	0.118712	0.804954	4.08943	0.478479	0.0241841
7	2	2	1	9.49457	5.51196	15.0065	1.2347	6.99728	0.458971	0.0989769	0.704648	4.93847	0.555285	0.0182144
8	2	2	1	9.09013	3.88082	12.971	1.07713	6.78303	0.15681	0.127414	0.945744	3.38217	0.459352	0.0393011
9	2	2	1	3.77489	2.44977	6.22466	0.485296	2.6532	0.121987	0	0.514406	2.11936	0.33041	0
10	2	2	1	12.9416	3.82551	16.7671	1.65086	10.1397	0.26136	0.0692107	0.82051	3.47618	0.305331	0.0439981
11	2	2	1	3.8908	3.28681	7.17762	0.487795	2.86487	0.103312	0.0496137	0.385213	2.86991	0.383314	0.0335826
12	2	2	1	2.55077	2.98237	5.53313	0.251286	1.91068	0.120332	0.0587096	0.209764	2.50686	0.453866	0.0216444
13	2	2	1	8.13513	5.4815	13.6166	1.17253	6.03122	0.148076	0.232892	0.550411	4.84883	0.592849	0.0398156
14	2	2	1	3.42963	1.56447	4.9941	0.530738	2.29654	0.440528	0	0.161821	1.35098	0.213491	0
15	2	2	1	21.3138	7.8303	29.1441	2.36654	15.8633	0.494377	0.483677	2.10599	6.93092	0.798939	0.100448
16	2	2	1	3.33727	3.72099	7.05826	0.390994	2.39581	0.266147	0	0.284323	3.09448	0.626513	0
17	2	2	1	5.35827	4.30027	9.65854	0.727415	3.96441	0.122218	0.0882797	0.455948	3.69988	0.52874	0.0716514
18	2	2	1	4.53223	2.95937	7.4916	0.430968	3.50271	0.350626	0	0.247924	2.51848	0.440888	0
19	2	2	1	3.95144	3.75507	7.70651	0.435752	2.87441	0.340375	0	0.3009	3.31427	0.415576	0.0252304
20	2	2	1	3.85467	3.67303	7.52769	0.523219	2.8292	0.149224	0.0505794	0.302442	3.29597	0.295429	0.0816287
21	2	2	1	5.30984	4.50356	9.8134	0.743992	4.00072	0.433742	0	0.131381	4.08767	0.415891	0
22	2	2	1	4.54572	2.65069	7.19642	0.567567	3.37343	0.333234	0	0.271487	2.21949	0.431201	0
1	2	1	2	7.07727	3.75676	10.834	0.927049	5.47267	0.179058	0	0.498487	3.17073	0.459577	0.12646
2	2	1	2	17.1654	3.78156	20.947	2.04498	13.5273	0.0820508	0.0503195	1.4608	3.1215	0.588968	0.0710889
3	2	1	2	6.54188	3.3011	9.84298	0.804676	4.93906	0.280629	0.0286906	0.488823	2.91875	0.324522	0.0578307
4	2	1	2	19.5892	6.39012	25.9793	1.94955	13.8725	0.432845	0.806904	2.52741	5.57486	0.6472	0.168052
5	2	1	2	7.73374	3.88975	11.6235	0.75728	5.74686	0.199747	0.0506068	0.979245	3.47227	0.389083	0.0283936
6	2	1	2	9.59695	3.17356	12.7705	1.13357	7.89193	0	0	0.57145	2.83246	0.302791	0.0383173
7	2	1	2	14.9439	5.2274	20.1713	1.74116	11.0969	0.194267	0.214044	1.69751	4.47054	0.466802	0.290062
8	2	1	2	16.2142	5.71862	21.9328	1.80964	13.1226	0.258993	0	1.02287	5.10354	0.528643	0.0864374
9	2	1	2	8.65315	9.71318	18.3663	0.649823	4.36007	2.64821	0.0259839	0.969067	8.07076	1.59167	0.050752
10	2	1	2	9.00125	3.29737	12.2986	0.92601	6.32967	0.153309	0.469974	1.12229	2.84394	0.367895	0.0855409
11	2	1	2	8.53714	4.89902	13.4362	0.991638	6.20031	0.28346	0.0756222	0.986109	4.31867	0.521388	0.0589681
12	2	1	2	10.7792	4.21683	14.996	1.37385	8.00317	0.166853	0.167668	1.02001	3.75696	0.258048	0.201818
13	2	1	2	8.62952	3.66897	12.2985	0.92988	5.91869	0.72608	0.12876	0.926114	3.15545	0.46884	0.0446834
14	2	1	2	16.8827	5.09048	21.9732	1.7112	12.6779	0.398788	0	2.09482	4.53695	0.374611	0.178917
15	2	1	2	17.5607	8.50745	26.0681	1.72765	12.8312	0.306775	0.669597	2.02544	7.89108	0.559825	0.0565463
16	2	1	2	3.48209	3.82363	7.30572	0.468864	2.63853	0.0845585	0	0.290144	3.15626	0.650271	0.0171025
17	2	1	2	10.2031	3.85071	14.0538	1.16854	8.41589	0	0.0879478	0.5307	3.52936	0.286303	0.0350473
18	2	1	2	12.4893	4.27299	16.7623	1.3762	9.3262	0.191886	0.231531	1.36348	3.6928	0.43712	0.143072
19	2	1	2	3.76236	1.68244	5.4448	0.357376	2.93369	0.166294	0.0984587	0.206535	1.40754	0.259358	0.0155447
20	2	1	2	10.7092	4.82396	15.5332	1.1644	8.48445	0.205049	0.42362	0.431716	4.25932	0.535058	0.0295821
21	2	1	2	11.7576	4.95658	16.7142	1.38845	9.67347	0.15266	0.0749145	0.468072	4.23325	0.723335	0
22	2	1	2	3.61052	2.4826	6.09312	0.415914	2.66003	0.0968167	0.109284	0.328467	1.90799	0.555136	0.0194763
1	2	2	2	6.62483	2.61381	9.23863	0.799534	5.41008	0.0424226	0	0.372787	2.29172	0.27602	0.0460622
2	2	2	2	13.121	5.5347	18.6557	1.58089	9.82993	0.141326	0.371597	1.1973	4.77203	0.668778	0.0938842
3	2	2	2	4.96826	3.67688	8.64514	0.634786	3.53375	0.101961	0.185529	0.512228	3.07629	0.562556	0.038033
4	2	2	2	11.9009	5.2973	17.1982	1.27987	9.00431	0.145062	0.503031	0.968612	4.53323	0.669449	0.0946192
5	2	2	2	9.61743	11.5628	21.1803	1.89455	5.34114	1.89373	0	0.488013	10.0174	1.45357	0.0918282
6	2	2	2	12.078	4.16453	16.2426	1.69057	9.47611	0.119028	0	0.792325	3.65269	0.511838	0
7	2	2	2	7.81334	4.84307	12.6564	1.04089	6.00388	0.0736793	0.0948196	0.60007	4.23454	0.554087	0.0544428
8	2	2	2	5.54611	5.32764	10.8738	0.848061	4.15764	0.176059	0	0.364348	4.9373	0.365758	0.0245899
9	2	2	2	8.78383	3.36361	12.1474	1.03711	6.65344	0.132889	0.123679	0.836715	2.9168	0.40944	0.037363
10	2	2	2	6.86253	3.66173	10.5243	0.916081	5.30768	0.0872874	0.0710354	0.480439	3.21693	0.411157	0.0336447
11	2	2	2	8.91769	3.83378	12.7515	1.04201	6.26547	0.156715	0.469788	0.983707	3.45799	0.334278	0.0415186
12	2	2	2	9.42773	4.2882	13.7159	1.01299	6.78532	0.190697	0.182234	1.25648	3.74901	0.416656	0.122537
13	2	2	2	31.0929	9.10174	40.1946	3.56104	24.5866	0.474746	0.759963	1.71049	8.25323	0.644648	0.203858
14	2	2	2	11.8799	6.45097	18.3308	1.31516	8.85122	0.0834815	0.553544	1.07645	5.7181	0.553484	0.179392
15	2	2	2	5.49047	5.13844	10.6289	0.652022	3.07007	1.26359	0	0.50479	3.35904	1.77941	0
16	2	2	2	2.79711	2.75483	5.55194	0.205711	1.72979	0.482146	0.0840935	0.295375	2.3563	0.398522	0
17	2	2	2	8.95926	4.56245	13.5217	1.06632	6.59424	0.207384	0.521078	0.570231	4.01999	0.49238	0.0500826
18	2	2	2	13.3911	6.01429	19.4054	1.61393	10.4063	0.152723	0.230874	0.987192	5.15241	0.695721	0.166159
19	2	2	2	9.0683	3.5165	12.5848	1.20596	7.2569	0.116495	0	0.488943	2.94637	0.52739	0.0427391
20	2	2	2	6.32407	4.7695	11.0936	0.824008	4.83604	0.118289	0.10027	0.445463	4.27989	0.407842	0.081771
21	2	2	2	3.07573	2.36779	5.44352	0.357696	2.404	0.171491	0	0.14255	2.32821	0.0159611	0.023624
22	2	2	2	7.44416	3.3033	10.7475	0.970769	6.03079	0.135198	0	0.307398	2.85519	0.448106	0
1	2	1	3	34.7507	28.8144	63.5651	2.96017	21.6627	3.96032	0.173012	5.9945	21.0155	1.34773	6.45113
2	2	1	3	44.7043	11.2867	55.9911	4.41907	30.3412	0.740106	1.26224	7.94167	8.75515	0.453948	2.07764
3	2	1	3	41.9009	11.4379	53.3389	4.30701	32.1647	0.305841	0.245059	4.87832	8.1226	0.322326	2.993
4	2	1	3	38.3018	8.29194	46.5938	3.91799	26.4862	0.12088	1.24107	6.5357	6.22632	0.377167	1.68846
5	2	1	3	29.7759	7.44608	37.222	2.71077	19.0213	0.263285	1.08295	6.69762	6.05484	0.279951	1.11128
6	2	1	3	66.7301	9.21555	75.9456	7.38505	50.4304	0.230975	0.618926	8.0647	7.87525	0.270115	1.07019
7	2	1	3	51.2153	9.94918	61.1645	5.5334	33.4777	1.06887	0.782341	10.353	8.78733	0.387739	0.774113
8	2	1	3	60.5926	13.5341	74.1267	5.88617	46.3142	0.189311	0.449004	7.75395	11.6724	0.480067	1.38162
9	2	1	3	29.3601	5.53376	34.8938	2.75141	19.079	0.452852	0.699122	6.37768	4.83052	0.35658	0.346654
10	2	1	3	35.7018	4.3433	40.0451	3.74353	26.287	0.261265	0.661485	4.74853	3.7663	0.252357	0.324637
11	2	1	3	36.3274	26.7115	63.0388	2.92388	21.2284	4.21182	0.428568	7.53469	22.6253	1.3547	2.73147
12	2	1	3	27.259	5.24656	32.5056	2.95889	19.3776	0.302378	1.07285	3.54728	4.45818	0.198949	0.58943
13	2	1	3	43.2105	8.13481	51.3453	4.12227	27.5676	0.597851	1.05773	9.86507	6.7035	0.48541	0.945905
14	2	1	3	49.3228	6.9961	56.3189	4.84902	39.1389	0.144271	0.455502	4.73511	5.87265	0.449492	0.673955
15	2	1	3	32.6934	6.82703	39.5204	2.84722	20.7417	0.569828	0.80574	7.72889	5.92521	0.324075	0.577744
16	2	1	3	33.0549	8.8941	41.949	3.03744	22.6157	0.740222	0.355748	6.30583	7.13963	0.265539	1.48893
17	2	1	3	20.778	5.06205	25.84	1.94068	14.9448	0.392995	0.624866	2.87459	4.34101	0.293736	0.427298
18	2	1	3	23.9721	18.3384	42.3105	1.65974	13.7737	4.2669	0.269686	4.00205	14.6825	2.27395	1.38199
19	2	1	3	43.0558	13.9838	57.0397	4.01165	29.2159	0.62528	1.35925	7.84372	11.7596	0.415976	1.80825
20	2	1	3	26.7881	18.6502	45.4383	1.11514	13.2858	8.07787	0	4.30925	14.2454	1.3975	3.00724
21	2	1	3	2.49125	3.06398	5.55522	0.231817	1.33133	0.62544	0	0.302656	2.50821	0.555772	0
22	2	1	3	46.9652	6.47011	53.4353	4.27313	34.2303	0.429282	2.52899	5.50349	5.71285	0.352367	0.404889
1	2	2	3	50.6102	11.4444	62.0546	4.83069	35.9516	0.564387	0.587462	8.67604	7.28744	0.450064	3.7069
2	2	2	3	50.9362	10.1384	61.0747	5.22299	35.4787	0.487299	0.829702	8.91756	8.15946	0.489746	1.48922
3	2	2	3	43.8978	9.44606	53.3439	5.22249	30.7122	0.515754	0.614834	6.83255	8.20333	0.542922	0.699814
4	2	2	3	24.2777	22.1303	46.408	1.88755	15.1123	2.16459	0.0300259	5.08326	18.3747	1.70609	2.04946
5	2	2	3	52.5319	14.6527	67.1846	5.89111	36.4171	0.133297	0.960915	9.12946	11.7464	0.376262	2.53005
6	2	2	3	70.2602	10.1158	80.376	8.10592	52.3725	0.47832	0.983647	8.31981	8.57216	0.290283	1.25332
7	2	2	3	77.4945	9.61961	87.1141	9.46221	59.4091	0.297273	1.07346	7.25253	8.19919	0.364825	1.0556
8	2	2	3	30.9792	6.25491	37.2341	2.81414	20.8488	0.606366	0.349308	6.36056	5.35371	0.330982	0.570211
9	2	2	3	53.7152	12.944	66.6592	5.67146	39.7919	0.661144	0.441782	7.14892	11.37	0.431934	1.14208
10	2	2	3	32.2226	8.76828	40.9908	3.62269	20.5539	0.508539	0.419009	7.11847	7.78619	0.214259	0.767834
11	2	2	3	64.6835	8.00645	72.69	7.10626	47.8669	0.345984	2.37013	6.99423	6.66288	0.342307	1.00126
12	2	2	3	43.3306	29.1955	72.5261	3.69017	24.7174	5.07773	0.796882	9.04839	25.7962	1.59661	1.80269
13	2	2	3	67.4079	10.4056	77.8134	7.7673	51.0972	0.368865	1.24249	6.93196	8.844	0.406693	1.15489
14	2	2	3	40.1025	6.74434	46.8468	4.01868	29.5368	0.350784	1.38321	4.81297	5.35531	0.346045	1.04298
15	2	2	3	50.0691	8.09223	58.1613	5.34615	33.1401	0.870837	1.66197	9.05003	7.10054	0.434377	0.557309
16	2	2	3	53.812	10.9009	64.7129	5.90564	38.4433	0.710994	0.804839	7.94722	9.35297	0.449717	1.09819
17	2	2	3	74.4447	9.21837	83.6631	8.63942	56.8119	0.544119	2.67111	5.77813	8.13154	0.463596	0.623238
18	2	2	3	31.4756	8.17287	39.6484	2.85359	21.9394	0.366181	0.581702	5.73465	6.98444	0.432507	0.755925
20	2	2	3	37.069	31.6293	68.6983	3.50799	23.8794	3.33365	0	6.34795	27.2838	1.83579	2.50978
21	2	2	3	39.1094	6.90588	46.0152	3.74399	30.3536	0.908029	0.424031	3.6797	5.96857	0.295041	0.642266
22	2	2	3	35.4789	8.68733	44.1662	3.49647	25.678	0.41542	0.626355	5.26264	7.59509	0.609048	0.483185

## Sheet: Experiment #2
REPLICATE	PLANT (NO HERBIVORY)	VIBRATION TREATMENT (1=SILENT CONTROL, 2=CHEWING, 3=LEAFHOPPER SONG, 4=WIND	TISSUE TYPE (1=PLAYBACK LEAF, 2=SAME-AGE SYSTEMIC LEAF, 3=ROSETTE CENTER)	FLAVONOIDS (NO HERBIVORY) (all defense chemistry values reported in μmol /g)	ANTHOCYANINS (NO HERBIVORY)	FOLIN-DENIS (NO HERBIVORY)	PLANT (HERBIVORY)	FLAVONOIDS (HERBIVORY)	ANTHOCYANINS (HERBIVORY	FOLIN-DENIS (HERBIVORY)	FLAVONOID RATIO (HERBIVORY / NO HERBIVORY)	ANTHOCYANIN RATIO (HERBIVORY / NO HERBIVORY)	FOLIN-DENIS RATIO (HERBIVORY / NO HERBIVORY)
1	8	1	1	2.37686	0.00713012	5.1854	4	1.91501	0.00778098	4.64922	0.805691	1.09128	0.896598
1	8	1	2	1.10152	0.00603675	3.68402	4	3.25508	0.0194332	9.95276	2.95508	3.21915	2.7016
1	8	1	3	3.49161	0.0284553	7.28075	4	1.91075	0.016317	5.59705	0.547239	0.573427	0.768747
1	5	2	1	2.06816	0.00643939	4.60277	1	0.727706	0.021028	6.12075	0.351862	3.26553	1.3298
1	5	2	2	2.24865	0.00701754	5.76671	1	0.960253	0.0248705	3.00049	0.427036	3.54404	0.520313
1	5	2	3	4.31138	0.0185516	5.99305	1	0.573947	0.0881137	3.51188	0.133124	4.74966	0.585992
1	7	3	1	0.970861	0.0111342	3.88477	3	2.45049	0.0134222	6.31118	2.52404	1.2055	1.62459
1	7	3	2	1.75074	0.00886957	4.44762	3	2.345	0.02	6.27	1.33944	2.2549	1.40974
1	7	3	3	2.23092	0.0115137	5.92787	3	2.48941	0.016285	6.21795	1.11587	1.4144	1.04894
1	6	4	1	1.18205	0.0097445	3.59906	2	1.28809	0.010733	2.892	1.08971	1.10144	0.803544
1	6	4	2	2.63375	0.00911172	5.09594	2	1.59893	0.0131245	3.70966	0.607093	1.4404	0.727964
1	6	4	3	3.31304	0.0437086	3.92693	2	.	0.0199693	3.52379	.	0.456873	0.897339
2	15	1	1	1.7296	0.00735586	4.92372	16	2.35887	0.0137699	5.79501	1.36382	1.87197	1.17696
2	15	1	2	2.27123	0.0063893	5.20562	16	2.23215	0.00947512	4.66602	0.982793	1.48297	0.896343
2	15	1	3	4.15433	0.028755	6.1573	16	2.54702	0.0236559	6.17575	0.613099	0.822671	1.003
2	14	2	1	0.548769	0.00912698	2.47416	10	1.37573	0.0143691	4.05285	2.50695	1.57435	1.63807
2	14	2	2	2.18102	0.0126702	5.12837	10	0.685678	0.00680389	4.47917	0.314384	0.536998	0.873411
2	14	2	3	3.34648	0.0419679	5.67192	10	3.7843	0.0289552	6.95663	1.13083	0.689938	1.2265
2	12	3	1	1.74378	0.00697917	3.80766	9	.	.	.	.	.	.
2	12	3	2	1.40898	0.0041626	3.4005	9	.	.	.	.	.	.
2	12	3	3	3.46345	0.0170635	6.41547	9	2.09179	0.0138807	3.79323	0.603961	0.813476	0.591263
2	11	4	1	2.35565	0.0161736	4.24801	13	0.846845	0.0101947	3.24599	0.359495	0.630333	0.764121
2	11	4	2	2.54233	0.00711417	5.56756	13	1.26504	0.00579174	3.415	0.497591	0.814114	0.613375
2	11	4	3	3.38667	0.0214008	7.05698	13	5.55295	0.0384236	11.0676	1.63965	1.79543	1.56832
3	23	1	1	1.4009	0.00753333	5.62616	20	2.18063	0.0116124	4.63104	1.55659	1.54146	0.823127
3	23	1	2	2.27072	0.01677	4.02888	20	2.4511	0.00697475	5.11547	1.07944	0.415907	1.2697
3	23	1	3	3.35458	0.0304687	8.34129	20	2.88213	0.0161458	6.61869	0.859165	0.529915	0.793485
3	24	2	1	1.91807	0.00874074	5.03547	19	4.8309	0.0753472	6.92454	2.51863	8.62023	1.37515
3	24	2	2	2.13648	0.00899558	4.44687	19	2.16314	0.00910232	5.90857	1.01248	1.01187	1.3287
3	24	2	3	3.75714	0.0346883	8.11925	19	3.41514	0.0259259	8.50772	0.908975	0.747396	1.04785
3	21	3	1	1.54382	0.00725191	5.53138	18	0.511952	0.0106264	2.33757	0.331613	1.46532	0.422602
3	21	3	2	2.78236	0.00948226	5.62744	18	1.87692	0.0114829	4.93867	0.67458	1.21099	0.877604
3	21	3	3	7.42898	0.109259	3.73524	18	0	0.0307329	5.30228	0	0.281284	1.41953
3	22	4	1	2.21975	0.0115974	3.77214	17	1.02598	0.0153635	6.15275	0.462203	1.32474	1.63111
3	22	4	2	2.38456	0.00782093	4.5079	17	2.62319	0.0114943	4.96876	1.10008	1.46968	1.10223
3	22	4	3	.	0.0407801	3.23202	17	0	0.0525157	0	.	1.28778	0
4	27	1	1	2.02898	0.0152693	5.61369	31	2.26243	0.0215311	6.67078	1.11506	1.41009	1.18831
4	27	1	2	2.83858	0.0254457	5.97913	31	2.56927	0.018552	6.168	0.905127	0.729083	1.03159
4	27	1	3	3.64746	0.0377953	7.43526	31	3.18992	0.0288153	7.24853	0.874561	0.762404	0.974885
4	25	2	1	1.63325	0.00858086	5.36421	30	0.67433	0.0315348	3.59804	0.412875	3.67501	0.670749
4	25	2	2	2.97313	0.0110712	4.89559	30	2.4861	0.0253194	4.77079	0.83619	2.28696	0.974508
4	25	2	3	4.33304	0.0304167	4.84878	30	3.17788	0.0351852	4.5415	0.733408	1.15677	0.936628
4	28	3	1	1.5149	0.0122378	4.17399	29	1.81381	0.0139208	6.03337	1.19731	1.13753	1.44547
4	28	3	2	1.88446	0.00796748	4.08555	29	2.5611	0.0117202	3.38872	1.35906	1.47101	0.82944
4	28	3	3	3.79676	0.0199346	6.67316	29	2.97254	0.0279469	3.91144	0.782914	1.40193	0.586145
4	26	4	1	1.19923	0.015331	4.65382	32	2.19447	0.0197943	5.96129	1.82989	1.29113	1.28095
4	26	4	2	1.74282	0.0231008	5.78923	32	2.99176	0.0293233	5.36572	1.71662	1.26936	0.926846
4	26	4	3	1.4345	0.0212121	4.30034	32	.	.	.	.	.	.
5	35	2	1	3.25906	0.00880626	6.98284	40	2.92936	0.0233631	5.99664	0.898837	2.65301	0.858768
5	35	2	2	4.47312	0.0211796	6.43603	40	5.73331	0.0239726	9.47833	1.28173	1.13187	1.4727
5	35	2	3	8.23481	0.0497238	11.5097	40	5.45987	0.0367596	8.79052	0.663024	0.739276	0.76375
5	36	3	1	3.388	0.0156309	6.70546	39	3.49136	0.019759	6.59157	1.03051	1.2641	0.983015
5	36	3	2	4.25914	0.0151741	7.71566	39	3.97786	0.0178697	5.80827	0.933958	1.17764	0.75279
5	36	3	3	5.58753	0.0414557	9.12614	39	7.20744	0.0839056	8.68659	1.28992	2.02398	0.951836
6	47	1	1	5.26786	0.0289147	7.02485	44	.	.	.	.	.	.
6	47	1	2	3.828	0.0169307	7.4771	44	4.15026	0.01952	6.93	1.08419	1.15294	0.92683
6	47	1	3	5.21338	0.0419355	7.52537	44	5.3254	0.0411243	9.06175	1.02149	0.980655	1.20416
6	46	2	1	.	.	.	42	.	.	.	.	.	.
6	46	2	2	.	.	.	42	.	.	.	.	.	.
6	46	2	3	.	.	.	42	.	.	.	.	.	.
6	48	3	1	2.96683	0.0125472	5.71374	43	3.67072	0.0126411	6.15534	1.23726	1.00748	1.07729
6	48	3	2	3.9738	0.0158926	5.82716	43	3.91396	0.0188985	6.68449	0.984943	1.18914	1.14713
6	48	3	3	6.24704	0.0545082	10.4637	43	5.07897	0.0558511	10.1441	0.81302	1.02464	0.969454
6	45	4	1	.	.	.	41	.	.	.	.	.	.
6	45	4	2	.	.	.	41	.	.	.	.	.	.
6	45	4	3	.	.	.	41	.	.	.	.	.	.
7	54	1	1	2.22325	0.0110577	5.13439	50	.	.	.	.	.	.
7	54	1	2	5.6033	0.0210654	10.5351	50	.	.	.	.	.	.
7	54	1	3	.	.	.	50	.	.	.	.	.	.
7	.	2	1	.	.	.	52	2.25172	0.0059761	4.42636	.	.	.
7	.	2	2	.	.	.	52	8.17364	0.0210432	15.6266	.	.	.
7	.	2	3	.	.	.	52	.	.	.	.	.	.
7	.	3	1	.	.	.	51	5.10579	0.0239474	11.0635	.	.	.
7	.	3	2	.	.	.	51	2.97753	0.0136574	6.55434	.	.	.
7	55	3	3	.	.	.	51	2.47091	0.0221429	3.58028	.	.	.
7	53	4	1	5.15165	0.0236041	11.6785	49	.	.	.	.	.	.
7	53	4	2	5.04681	0.0237057	9.90777	49	.	.	.	.	.	.
7	53	4	3	7.1739	0.0465385	12.2364	49	.	.	.	.	.	.
8	64	1	1	.	.	.	59	.	.	.	.	.	.
8	64	1	2	.	.	.	59	.	.	.	.	.	.
8	64	1	3	.	.	.	59	.	.	.	.	.	.
8	63	2	1	.	.	.	60	.	.	.	.	.	.
8	63	2	2	.	.	.	60	.	.	.	.	.	.
8	63	2	3	.	.	.	60	.	.	.	.	.	.
8	61	3	1	3.77613	0.0131902	7.05611	58	2.70825	0.017474	6.2025	0.717202	1.32478	0.879025
8	61	3	2	5.12587	0.026087	8.28786	58	4.37973	0.0118621	6.49999	0.854436	0.454713	0.784278
8	61	3	3	8.25885	0.0420765	10.9812	58	4.82516	0.0319118	7.16226	0.584241	0.758422	0.652228
8	62	4	1	6.90243	0.0400593	9.56329	57	3.44821	0.023773	7.75574	0.499564	0.593445	0.81099
8	62	4	2	3.57185	0.0257117	6.54738	57	4.43879	0.0217949	8.01304	1.24272	0.847662	1.22386
8	62	4	3	7.63595	0.0545455	12.9976	57	5.40395	0.0335484	8.49907	0.707699	0.615054	0.653897
9	69	1	1	2.49698	0.0138937	5.21731	68	2.97143	0.0203297	5.204	1.19001	1.46323	0.99745
9	69	1	2	3.05889	0.0119413	4.14471	68	1.84857	0.00956464	4.66032	0.604329	0.800969	1.1244
9	69	1	3	4.39404	0.0320513	8.27156	68	2.41792	0.021179	5.31982	0.550272	0.660786	0.643146
9	72	2	1	7.3045	0.0372549	15.9588	65	4.64828	0.0408451	8.40584	0.636358	1.09637	0.52672
9	72	2	2	2.44458	0.0120863	4.63321	65	2.62618	0.0136005	4.34213	1.07429	1.12528	0.937175
9	72	2	3	0.584228	0.00616667	0.984133	65	4.18095	0.0315951	8.37388	7.15636	5.12353	8.50888
9	70	3	1	2.21767	0.0134583	4.35313	66	2.57703	0.0136054	5.11908	1.16204	1.01094	1.17595
9	70	3	2	2.54635	0.00762082	4.87092	66	4.28045	0.0150273	7.02341	1.68101	1.97188	1.44191
9	70	3	3	4.26831	0.0186667	6.66369	66	0.178479	0.0213303	.	0.041815	1.14269	.
9	71	4	1	2.22748	0.0197471	5.03928	67	.	.	.	.	.	.
9	71	4	2	4.00628	0.0451372	5.23609	67	2.61259	0.0127214	5.17797	0.652124	0.281839	0.988901
9	71	4	3	4.28529	0.0328767	7.13948	67	3.34373	0.0366995	6.49495	0.780281	1.11628	0.909723
10	79	1	1	2.13798	0.0120782	5.18212	74	2.69386	0.0164147	6.00474	1.26	1.35904	1.15874
10	79	1	2	3.26594	0.022242	6.09663	74	2.91884	0.0124071	5.65389	0.893719	0.557825	0.927379
10	79	1	3	5.46732	0.0456057	6.51946	74	3.48549	0.0233846	6.2485	0.637512	0.512756	0.958438
10	77	2	1	.	.	.	75	1.98431	0.0159889	4.29685	.	.	.
10	77	2	2	3.07667	0.0101083	4.96562	75	2.73334	0.0190341	5.5079	0.888408	1.88302	1.10921
10	77	2	3	5.45911	0.0377926	7.05695	75	3.55533	0.0392157	5.5102	0.651265	1.03765	0.780819
10	80	3	1	2.31233	0.0154976	4.28299	73	2.69773	0.0141111	5.00809	1.16667	0.910538	1.1693
10	80	3	2	2.92659	0.0109296	5.21605	73	2.83425	0.0168331	4.90032	0.968451	1.54013	0.939468
10	80	3	3	4.49033	0.0289116	6.40394	73	3.37911	0.0225728	6.37188	0.752531	0.780754	0.994994
10	76	4	1	2.14629	0.00863309	4.34	78	2.47223	0.0123529	5.38903	1.15186	1.43088	1.24171
10	76	4	2	3.2381	0.00988889	5.05241	78	.	.	.	.	.	.
10	76	4	3	.	.	.	78	4.42201	0.0333333	7.51474	.	.	.
11	87	1	1	1.73183	0.00933476	4.1741	81	4.01883	0.0523855	6.31652	2.32057	5.61187	1.51326
11	87	1	2	2.97239	0.0149385	5.6865	81	3.87151	0.0477857	5.8108	1.30249	3.19883	1.02186
11	87	1	3	4.3084	0.0357477	7.11277	81	3.44147	0.0234884	7.13703	0.798782	0.65706	1.00341
11	86	2	1	2.27785	0.0092126	5.39673	83	2.64032	0.0210526	4.57122	1.15913	2.2852	0.847035
11	86	2	2	3.01502	0.01301	4.2077	83	3.92048	0.0330128	6.81148	1.30031	2.5375	1.61881
11	86	2	3	3.44335	0.0247685	5.81447	83	2.84019	0.0254007	5.2407	0.824833	1.02553	0.90132
11	85	3	1	2.77762	0.0176101	5.7089	84	2.22219	0.0164	4.16533	0.800034	0.931286	0.729621
11	85	3	2	5.20614	0.0362903	8.00021	84	2.96429	0.0238749	5.2343	0.569383	0.657885	0.65427
11	85	3	3	3.05957	0.0148718	4.45384	84	3.43123	0.0365672	5.37453	1.12148	2.45883	1.20672
11	88	4	1	1.9065	0.00917339	4.21645	82	2.63172	0.0156542	6.48695	1.38039	1.70648	1.53848
11	88	4	2	2.36169	0.0115112	4.64504	82	3.66196	0.0258667	6.25459	1.55057	2.2471	1.34651
11	88	4	3	3.56727	0.0201581	4.79635	82	2.63754	0.0239437	5.49239	0.739371	1.18779	1.14512
12	94	1	1	2.15151	0.0141109	5.36361	89	2.31122	0.013	4.84673	1.07423	0.921272	0.903632
12	94	1	2	2.25503	0.00788207	4.30763	89	3.19904	0.0195927	5.5544	1.41862	2.48573	1.28943
12	94	1	3	4.15023	0.0256684	6.39291	89	3.19275	0.0174843	5.67973	0.769294	0.681158	0.888442
12	92	2	1	3.64955	0.0369245	5.13288	91	1.7048	0.012749	3.57421	0.467127	0.345272	0.696335
12	92	2	2	4.72663	0.0124409	4.53256	91	2.79852	0.0104752	5.48507	0.592075	0.841991	1.21015
12	92	2	3	4.41998	0.0290909	7.28724	91	5.45816	0.087766	4.9925	1.23488	3.01695	0.685102
12	96	3	1	2.1277	0.00843465	4.56556	93	3.72346	0.0558273	5.50611	1.74999	6.61881	1.20601
12	96	3	2	3.47141	0.0337855	2.63661	93	2.79581	0.00934066	4.86861	0.805382	0.27647	1.84655
12	96	3	3	2.8429	0.02625	5.0879	93	4.06384	0.0238095	6.3288	1.42947	0.907029	1.24389
12	95	4	1	2.29553	0.0146965	3.20813	90	2.30101	0.0116114	5.39444	1.00239	0.790078	1.68149
12	95	4	2	2.83122	0.0150993	5.50849	90	4.62505	0.0305296	8.07111	1.63359	2.02192	1.46521
12	95	4	3	5.09128	0.0284653	6.32804	90	2.53874	0.0212185	5.13733	0.498646	0.745415	0.811836
13	104	1	1	1.71932	0.00534224	4.33768	98	2.28017	0.0117647	6.48973	1.3262	2.20221	1.49613
13	104	1	2	2.71167	0.00492958	5.23384	98	0.921908	0.0079646	1.86646	0.339977	1.61568	0.356614
13	104	1	3	4.39933	0.0187113	7.77706	98	3.35017	0.0174269	7.01252	0.761518	0.931358	0.901694
13	101	2	1	2.5989	0.0106259	5.544	99	2.51459	0.0227709	5.18829	0.96756	2.14296	0.935838
13	101	2	2	3.34261	0.0108073	6.36236	99	2.26308	0.00511551	4.54328	0.67704	0.473339	0.714087
13	101	2	3	4.93719	0.0208029	8.11153	99	4.23028	0.0282443	8.11043	0.85682	1.35771	0.999864
13	102	3	1	2.21293	0.00872529	5.72068	100	2.97342	0.0130108	5.49223	1.34366	1.49115	0.960066
13	102	3	2	3.17246	0.0139284	6.23791	100	2.23549	0.00646487	4.90797	0.704656	0.46415	0.786797
13	102	3	3	5.76082	0.0277193	10.2598	100	4.55868	0.0178707	8.72429	0.791326	0.644703	0.850337
13	103	4	1	3.76952	0.0441844	5.8369	97	2.23942	0.0123894	4.67371	0.594087	0.280402	0.800718
13	103	4	2	2.28144	0.0082578	4.75625	97	3.31024	0.0121067	5.7214	1.45094	1.46609	1.20292
13	103	4	3	4.00512	0.0295495	7.48331	97	3.5886	0.0261628	6.61237	0.896002	0.885387	0.883616
14	111	1	1	1.55191	0.00605078	4.17711	107	3.27333	0.0301818	6.72521	2.10922	4.98808	1.61001
14	111	1	2	2.25155	0.00490884	5.06025	107	2.49916	0.00706929	5.47911	1.10997	1.44012	1.08278
14	111	1	3	4.61915	0.0176871	6.89919	107	4.10776	0.0236018	6.96004	0.88929	1.33441	1.00882
14	112	2	1	2.06659	0.00547875	5.26592	105	2.523	0.00946237	5.64413	1.22085	1.7271	1.07182
14	112	2	2	2.59243	0.00589569	5.3162	105	3.04105	0.0158422	5.75771	1.17305	2.68708	1.08305
14	112	2	3	6.53185	0.0205589	12.9863	105	3.04684	0.0152833	7.45604	0.466458	0.74339	0.574146
14	109	3	1	1.99695	0.00844794	4.67612	108	2.42151	0.0117241	6.42905	1.21261	1.38781	1.37487
14	109	3	2	3.1108	0.0125193	5.5336	108	3.10699	0.0113995	6.08536	0.998776	0.910552	1.09971
14	109	3	3	5.23669	0.0207031	8.68784	108	4.97674	0.0214379	9.08792	0.95036	1.03549	1.04605
14	110	4	1	2.30838	0.0145189	6.40517	106	2.37588	0.00996979	5.36513	1.02924	0.686677	0.837624
14	110	4	2	3.79989	0.0205291	6.85871	106	2.88445	0.00822264	6.46939	0.759089	0.400536	0.943237
14	110	4	3	4.51598	0.0118338	7.99311	106	3.51236	0.0103876	6.67533	0.777762	0.877792	0.835135
15	119	1	1	1.73541	0.00953654	5.33033	115	1.6931	0.00980981	4.69061	0.975616	1.02865	0.879984
15	119	1	2	2.44443	0.00571809	5.00776	115	2.6025	0.00450558	5.14581	1.06466	0.787953	1.02757
15	119	1	3	5.21879	0.0197661	7.3809	115	3.72463	0.0291667	6.67284	0.713696	1.47559	0.904069
15	118	2	1	2.61155	0.0100064	6.88348	114	3.49665	0.0328671	8.89066	1.33892	3.28462	1.29159
15	118	2	2	2.95458	0.0093617	6.07035	114	3.50705	0.00999171	6.52031	1.18699	1.0673	1.07412
15	118	2	3	4.33079	0.0157205	7.75628	114	2.92212	0.0210784	7.41082	0.674731	1.34082	0.955461
15	120	3	1	2.10588	0.00991736	5.2413	116	1.60893	0.0108553	5.22257	0.764015	1.09457	0.996427
15	120	3	2	3.39161	0.018	5.79836	116	2.62706	0.00999541	5.36487	0.774578	0.555301	0.925239
15	120	3	3	4.29547	0.0212766	8.26149	116	3.88551	0.0220172	8.1314	0.904561	1.03481	0.984253
15	117	4	1	1.82541	0.00811966	5.65493	113	2.50172	0.0129207	7.63045	1.3705	1.59129	1.34934
15	117	4	2	3.26619	0.0124286	4.97953	113	3.88366	0.0160423	6.64749	1.18905	1.29076	1.33496
15	117	4	3	4.43082	0.0170183	9.46551	113	3.85679	0.0228571	8.55412	0.870447	1.34309	0.903715
16	128	1	1	2.11127	0.0108132	5.92385	124	2.09979	0.0120219	5.78769	0.994563	1.11177	0.977014
16	128	1	2	3.29697	0.0223176	6.23399	124	11.8257	0.0727477	18.3047	3.58683	3.25966	2.93628
16	128	1	3	4.56232	0.0204545	8.261	124	4.16587	0.0239645	6.5239	0.913102	1.1716	0.789723
16	125	2	1	2.40913	0.00994475	6.13696	122	2.26615	0.0124595	5.54595	0.94065	1.25288	0.903696
16	125	2	2	2.93509	0.018272	4.28821	122	3.90375	0.0221302	6.94753	1.33003	1.21115	1.62015
16	125	2	3	7.57145	0.0296474	12.7573	122	3.66447	0.018797	9.41477	0.483986	0.634017	0.737993
16	126	3	1	3.41206	0.013369	7.82049	123	2.03275	0.011237	7.50874	0.595754	0.840529	0.960136
16	126	3	2	3.52916	0.0101487	6.04066	123	3.29611	0.02167	7.29239	0.933965	2.13524	1.20722
16	126	3	3	4.74909	0.0237697	8.14067	123	4.49747	0.0301479	7.08218	0.947017	1.26833	0.869975
16	127	4	1	1.82215	0.00725244	5.35173	121	2.8361	0.0187702	6.27531	1.55646	2.58813	1.17258
16	127	4	2	2.6849	0.00865513	5.62732	121	3.23601	0.0190574	5.78523	1.20526	2.20186	1.02806
16	127	4	3	4.78035	0.0263566	10.1272	121	5.03581	0.0298377	8.93654	1.05344	1.13208	0.882433
17	129	1	1	2.223	0.0271505	6.15802	130	3.38424	0.0184282	8.45589	1.52238	0.678741	1.37315
17	129	1	2	3.15581	0.0167292	4.1229	130	4.06827	0.0255952	6.71145	1.28914	1.52997	1.62785
17	129	1	3	5.31824	0.0255878	9.92241	.	.	.	.	.	.	.

## Sheet: Vibration ampl vs aliphatics
REPLICATE	PEAK DISPLACEMENT (MICRONS) OF PLAYBACK LEAF FOR CHEWING VIBRATION EXEMPLARS	PEAK DISPLACEMENT (DB RE: 0.1 MICRON)	TOTAL ALIPHATIC GLUCOSINOLATES ( μmol /g)
1	1.62885	24.2305	12.2406
2	1.2949	22.2289	13.1742
3	1.52725	23.568	17.5785
4	1.52725	23.568	26.2157
5	1.17565	20.1285	11.5523
6	3.05365	28.3262	12.5757
7	0.5585	14.8447	6.656
8	0.69325	16.6739	4.0352
9	0.6911	16.7907	6.9984
10	0.81305	17.7463	7.71795
11	0.64665	16.2084	17.9224
12	0.47455	13.4839	10.3325
13	0.47435	13.4797	6.3673
14	1.0041	20.0307	15.8125
15	0.35375	10.7814	5.09845
16	0.42905	12.6499	3.14435
17	0.4491	13.0374	5.20615
18	0.7396	17.3086	7.92805
19	0.9217	18.9924	6.10235
20	0.84375	17.8689	14.5702
21	0.59005	15.0749	6.3484
22	0.52195	14.3109	3.9958

## Sheet: Attribution
Data used in article "Plants respond to leaf vibrations caused by insect herbivore chewing", H Appel & R Cocroft, authors
